# Supplementary material for: Female cyclists perceived effects and experiences of the menstrual cycle on training and performance
Source: PLoS One. 2026 Jun 2;21(6):e0343892. doi: 10.1371/journal.pone.0343892 (PMC13229329; doi:10.1371/journal.pone.0343892)
Supplement: S1 Text — S2 File. Interview guide. S3 File. Interview transcripts. (ZIP) [file pone.0343892.s001.zip]

Archive with 4 entries (3 files):
- Supporting information/
- Supporting information/S1 File - pre-interview questionnaire.docx
- Supporting information/S2 File - Interview guide.docx
- Supporting information/S3 File - Interview transcripts.docx
